# Supplementary material for: Tiny guardian of the spring: Description of the first Islamiinae (Mollusca, Hydrobiidae) from the Caucasus
Source: Zookeys. 2026 Mar 10;1272:285–300. doi: 10.3897/zookeys.1272.178534 (PMC12997038; doi:10.3897/zookeys.1272.178534)
Supplement: XML Treatment for Gveleshapia [file zookeys.1272.178534-treatment1.xml]

<!DOCTYPE tp:taxon-treatment
  PUBLIC "-//TaxonX//DTD Taxonomic Treatment Publishing DTD v0 20100105//EN" "tax-treatment-NSO.dtd">
<tp:taxon-treatment xmlns:tp="http://www.plazi.org/taxpub"><tp:treatment-meta><kwd-group><label>Taxon classification</label><kwd>
                <named-content content-type="kingdom">Animalia</named-content>
              </kwd><kwd>
                <named-content content-type="order">Littorinimorpha</named-content>
              </kwd><kwd>
                <named-content content-type="family">Hydrobiidae</named-content>
              </kwd></kwd-group><mixed-citation publication-type="journal"><person-group><name><surname>Chertoprud</surname><given-names>Elizaveta M.</given-names></name><name><surname>Grego</surname><given-names>Jozef</given-names></name><name><surname>Mumladze</surname><given-names>Levan</given-names></name></person-group><article-title>Tiny guardian of the spring: Description of the first <tp:taxon-name><tp:taxon-name-part taxon-name-part-type="subfamily" reg="Islamiinae">Islamiinae</tp:taxon-name-part></tp:taxon-name> (<tp:taxon-name><tp:taxon-name-part taxon-name-part-type="subkingdom" reg="Mollusca">Mollusca</tp:taxon-name-part></tp:taxon-name>, <tp:taxon-name><tp:taxon-name-part taxon-name-part-type="family" reg="Hydrobiidae">Hydrobiidae</tp:taxon-name-part></tp:taxon-name>) from the Caucasus</article-title><source>Zookeys</source><day>10</day><month>03</month><year>2026</year><volume>1272</volume><fpage>285</fpage><lpage>300</lpage><pub-id pub-id-type="doi">10.3897/zookeys.1272.178534</pub-id></mixed-citation></tp:treatment-meta><tp:nomenclature><tp:taxon-name><object-id xmlns:xlink="http://www.w3.org/1999/xlink" content-type="arpha" xlink:type="simple">C046A2BF-ABE8-506F-A2A3-5FD449A5A3F9</object-id>
                    		<tp:taxon-name-part taxon-name-part-type="genus" reg="Gveleshapia">Gveleshapia</tp:taxon-name-part>
                    	
                    		<object-id xmlns:xlink="http://www.w3.org/1999/xlink" content-type="zoobank" xlink:type="simple">https://zoobank.org/B450FBF9-40DE-429F-BF1E-A6959AE9E57C</object-id>
                    	</tp:taxon-name><tp:taxon-status xmlns:xlink="http://www.w3.org/1999/xlink" xlink:type="simple">gen. nov.</tp:taxon-status></tp:nomenclature><tp:treatment-sec sec-type="Type species"><title>Type species.</title><p><italic><tp:taxon-name><tp:taxon-name-part taxon-name-part-type="genus" reg="Gveleshapia">Gveleshapia</tp:taxon-name-part> <tp:taxon-name-part taxon-name-part-type="species" reg="kvevri">kvevri</tp:taxon-name-part></tp:taxon-name></italic> sp. nov.</p></tp:treatment-sec><tp:treatment-sec sec-type="Etymology"><title>Etymology.</title><p>The genus is named after the Gveleshapi (გველეშაპი), a mighty dragon or serpent from Georgian mythology that was believed to dwell in deep rivers, lakes, and springs or even own water sources, demanding sacrifices in exchange for water. Feminine gender.</p></tp:treatment-sec><tp:treatment-sec sec-type="Diagnosis"><title>Diagnosis.</title><p>Shell shape conic, with five whorls; protoconch clearly bordered (by axial growth line fold), covered by irregular honeycomb-like pits and folds of variable density; operculum ovate, thin and flat, paucispiral with submarginal nucleus, inner side of nucleus area thickened; eyes absent, unpigmented; ctenidium contain nine filaments; osphradium elongate-ovate; central radular tooth formula 5-1-5/1-1; lateral radular tooth formula (4-5)-1-(4-5); pallial gland complex of female reproductive organs 4–5 times longer than wide; bursa copulatrix absent; capsule gland up to 2/3 length of pallial gland complex; seminal receptacle small, up to 1/4 length of coiled part of oviduct, elongate-pyriform; renal oviduct U-shaped with evenly thickened walls; penis trilobate, gradually tapering, with two medial lobes, dilated along left distal-medial edge; prostate bean-shaped.</p></tp:treatment-sec><tp:treatment-sec sec-type="Differential diagnosis"><title>Differential diagnosis.</title><p>Conchologically, <italic><tp:taxon-name><tp:taxon-name-part taxon-name-part-type="genus" reg="Gveleshapia">Gveleshapia</tp:taxon-name-part></tp:taxon-name></italic> gen. nov. differs from most <tp:taxon-name><tp:taxon-name-part taxon-name-part-type="subfamily" reg="Islamiinae">Islamiinae</tp:taxon-name-part></tp:taxon-name> genera in possessing a distinctly conical shell with a ribbed surface sculpture. In contrast, the majority of <tp:taxon-name><tp:taxon-name-part taxon-name-part-type="subfamily" reg="Islamiinae">Islamiinae</tp:taxon-name-part></tp:taxon-name> genera (e.g., <italic><tp:taxon-name><tp:taxon-name-part taxon-name-part-type="genus" reg="Islamia">Islamia</tp:taxon-name-part></tp:taxon-name></italic>, <italic><tp:taxon-name><tp:taxon-name-part taxon-name-part-type="genus" reg="Josefus">Josefus</tp:taxon-name-part></tp:taxon-name></italic>, <italic><tp:taxon-name><tp:taxon-name-part taxon-name-part-type="genus" reg="Iberhoratia">Iberhoratia</tp:taxon-name-part></tp:taxon-name></italic>, <italic><tp:taxon-name><tp:taxon-name-part taxon-name-part-type="genus" reg="Hauffenia">Hauffenia</tp:taxon-name-part></tp:taxon-name></italic>, <italic><tp:taxon-name><tp:taxon-name-part taxon-name-part-type="genus" reg="Beatrix">Beatrix</tp:taxon-name-part></tp:taxon-name></italic>, <italic><tp:taxon-name><tp:taxon-name-part taxon-name-part-type="genus" reg="Actenidia">Actenidia</tp:taxon-name-part></tp:taxon-name></italic>) exhibit valvatoid, planorboid, ovate-conic, or broadly conical shells lacking such pronounced ribbing. The male reproductive system provides additional diagnostic features. The penis in <italic><tp:taxon-name><tp:taxon-name-part taxon-name-part-type="genus" reg="Gveleshapia">Gveleshapia</tp:taxon-name-part></tp:taxon-name></italic> gen. nov. is distinctly trilobate, with a well-developed multilobate structure that differs in configuration from the penial morphology observed in Caucasian hydrobiid genera such as <italic><tp:taxon-name><tp:taxon-name-part taxon-name-part-type="genus" reg="Caucasopsis">Caucasopsis</tp:taxon-name-part></tp:taxon-name></italic>, <italic><tp:taxon-name><tp:taxon-name-part taxon-name-part-type="genus" reg="Schapsugia">Schapsugia</tp:taxon-name-part></tp:taxon-name></italic>, and <italic><tp:taxon-name><tp:taxon-name-part taxon-name-part-type="genus" reg="Sitnikovia">Sitnikovia</tp:taxon-name-part></tp:taxon-name></italic>, as well as from other described <tp:taxon-name><tp:taxon-name-part taxon-name-part-type="subfamily" reg="Islamiinae">Islamiinae</tp:taxon-name-part></tp:taxon-name> taxa. The female reproductive system is particularly distinctive. <italic><tp:taxon-name><tp:taxon-name-part taxon-name-part-type="genus" reg="Gveleshapia">Gveleshapia</tp:taxon-name-part></tp:taxon-name></italic> gen. nov. lacks a bursa copulatrix, a condition that is rare among <tp:taxon-name><tp:taxon-name-part taxon-name-part-type="subfamily" reg="Islamiinae">Islamiinae</tp:taxon-name-part></tp:taxon-name> in which female genitalia have been described. In addition, the oviduct is strongly proximally displaced relative to the albumen gland, resulting in a lateral positioning of the seminal receptacle adjacent to the shell wall. Although a lateral loop of the oviduct is common in hydrobiids, the degree of displacement observed in <italic><tp:taxon-name><tp:taxon-name-part taxon-name-part-type="genus" reg="Gveleshapia">Gveleshapia</tp:taxon-name-part></tp:taxon-name></italic> gen. nov. is pronounced. This unique combination of (1) a conical ribbed shell, (2) a distinctly trilobate penis, and (3) a female reproductive system lacking a bursa copulatrix and exhibiting a strongly displaced oviduct clearly separates <italic><tp:taxon-name><tp:taxon-name-part taxon-name-part-type="genus" reg="Gveleshapia">Gveleshapia</tp:taxon-name-part></tp:taxon-name></italic> gen. nov. from all previously described <tp:taxon-name><tp:taxon-name-part taxon-name-part-type="subfamily" reg="Islamiinae">Islamiinae</tp:taxon-name-part></tp:taxon-name> genera.</p></tp:treatment-sec><tp:treatment-sec sec-type="Species included"><title>Species included.</title><p><italic><tp:taxon-name><tp:taxon-name-part taxon-name-part-type="genus" reg="Gveleshapia">Gveleshapia</tp:taxon-name-part> <tp:taxon-name-part taxon-name-part-type="species" reg="kvevri">kvevri</tp:taxon-name-part></tp:taxon-name></italic> sp. nov.</p></tp:treatment-sec><tp:treatment-sec sec-type="Molecular data"><title>Molecular data.</title><p>The new genus forms a highly supported clade (PP = 1, BS = 100) (<xref ref-type="bibr" rid="B11">Chertoprud et al. 2025</xref>; see also Suppl. materials <xref ref-type="supplementary-material" rid="S1">1</xref>–3).</p></tp:treatment-sec><tp:treatment-sec sec-type="Distribution"><title>Distribution.</title><p>The genus is known only from the groundwater of the Zemo Imereti karst plateau, specifically from springs near Mandaeti village.</p></tp:treatment-sec><tp:treatment-sec><!--Section generated to contain objects referenced in tp:taxon-treatment.--><supplementary-material xmlns:xlink="http://www.w3.org/1999/xlink" id="S1" position="float" orientation="portrait" xlink:type="simple"><object-id content-type="arpha" xlink:type="simple">B174C7A6-77E6-55BC-AD64-C3D98FFB0DA4</object-id><label>Supplementary material 1</label><caption><p>Molecular phylogenetic reconstruction of the Caucasian <tp:taxon-name><tp:taxon-name-part taxon-name-part-type="family" reg="Hydrobiidae">Hydrobiidae</tp:taxon-name-part></tp:taxon-name></p></caption><statement content-type="dataType"><label>Data type</label><p>jpg</p></statement><statement content-type="notes"><label>Explanation note</label><p><bold>fig. S1</bold>. Molecular phylogenetic reconstruction of the Caucasian <tp:taxon-name><tp:taxon-name-part taxon-name-part-type="family" reg="Hydrobiidae">Hydrobiidae</tp:taxon-name-part></tp:taxon-name> based on the concatenated dataset (COI + 18S + 28S + H3). Genus-level clades of Caucasian taxa collapsed to a single branch. Branch of the new species <italic><tp:taxon-name><tp:taxon-name-part taxon-name-part-type="genus" reg="Gveleshapia">Gveleshapia</tp:taxon-name-part> <tp:taxon-name-part taxon-name-part-type="species" reg="kvevri">kvevri</tp:taxon-name-part></tp:taxon-name></italic> sp. nov. is in red color. A, Bayesian Inference, posterior probabilities higher than 0.95 are shown in the respective node. B, Maximum Likelihood, bootstrap values higher than 60% are shown in the respective nodes. Blue – <tp:taxon-name><tp:taxon-name-part taxon-name-part-type="subfamily" reg="Caucasopsiinae">Caucasopsiinae</tp:taxon-name-part></tp:taxon-name>, violet – <tp:taxon-name><tp:taxon-name-part taxon-name-part-type="subfamily" reg="Bullaregiinae">Bullaregiinae</tp:taxon-name-part></tp:taxon-name>, yellow – <tp:taxon-name><tp:taxon-name-part taxon-name-part-type="subfamily" reg="Belgrandiellinae">Belgrandiellinae</tp:taxon-name-part></tp:taxon-name>, green – <tp:taxon-name><tp:taxon-name-part taxon-name-part-type="subfamily" reg="Islamiinae">Islamiinae</tp:taxon-name-part></tp:taxon-name> (source <xref ref-type="bibr" rid="B11">Chertoprud et al. 2025</xref>).</p></statement><media xlink:href="zookeys-1272-285_article-178534__-s001.jpg" mimetype="image" mime-subtype="jpeg" position="float" orientation="portrait" id="oo_1558055.jpg" xlink:type="simple"><uri content-type="original_file" xlink:type="simple">https://binary.pensoft.net/file/1558055</uri></media><permissions><license xlink:type="simple"><license-p>This dataset is made available under the Open Database License (<ext-link ext-link-type="uri" xlink:href="http://opendatacommons.org/licenses/odbl/1.0/" xlink:type="simple">http://opendatacommons.org/licenses/odbl/1.0/</ext-link>). The Open Database License (ODbL) is a license agreement intended to allow users to freely share, modify, and use this Dataset while maintaining this same freedom for others, provided that the original source and author(s) are credited.</license-p></license></permissions><attrib specific-use="authors">Author: Elizaveta M. Chertoprud</attrib></supplementary-material></tp:treatment-sec><ref-list><ref id="B11"><mixed-citation xmlns:xlink="http://www.w3.org/1999/xlink" xlink:type="simple">Chertoprud EM, Ekimova I, Palatov D, Grego J, Mumladze L, Vinarski M (2025) Little treasures hidden in the darkness: diversity and phylogeny of stygobiotic hydrobiidae (<tp:taxon-name><tp:taxon-name-part taxon-name-part-type="subkingdom">Mollusca</tp:taxon-name-part></tp:taxon-name>: <tp:taxon-name><tp:taxon-name-part taxon-name-part-type="class">Gastropoda</tp:taxon-name-part></tp:taxon-name>) of the Caucasus. Molecular Phylogenetics and Evolution 213: 108439. <ext-link xlink:href="10.1016/j.ympev.2025.108439" ext-link-type="doi" xlink:type="simple">https://doi.org/10.1016/j.ympev.2025.108439</ext-link></mixed-citation></ref></ref-list></tp:taxon-treatment>
