# Supplementary material for: Tiny guardian of the spring: Description of the first Islamiinae (Mollusca, Hydrobiidae) from the Caucasus
Source: Zookeys. 2026 Mar 10;1272:285–300. doi: 10.3897/zookeys.1272.178534 (PMC12997038; doi:10.3897/zookeys.1272.178534)
Supplement: XML Treatment for Gveleshapia kvevri [file zookeys.1272.178534-treatment2.xml]

<!DOCTYPE tp:taxon-treatment
  PUBLIC "-//TaxonX//DTD Taxonomic Treatment Publishing DTD v0 20100105//EN" "tax-treatment-NSO.dtd">
<tp:taxon-treatment xmlns:tp="http://www.plazi.org/taxpub"><tp:treatment-meta><kwd-group><label>Taxon classification</label><kwd>
                <named-content content-type="kingdom">Animalia</named-content>
              </kwd><kwd>
                <named-content content-type="order">Littorinimorpha</named-content>
              </kwd><kwd>
                <named-content content-type="family">Hydrobiidae</named-content>
              </kwd></kwd-group><mixed-citation publication-type="journal"><person-group><name><surname>Chertoprud</surname><given-names>Elizaveta M.</given-names></name><name><surname>Grego</surname><given-names>Jozef</given-names></name><name><surname>Mumladze</surname><given-names>Levan</given-names></name></person-group><article-title>Tiny guardian of the spring: Description of the first <tp:taxon-name><tp:taxon-name-part taxon-name-part-type="subfamily" reg="Islamiinae">Islamiinae</tp:taxon-name-part></tp:taxon-name> (<tp:taxon-name><tp:taxon-name-part taxon-name-part-type="subkingdom" reg="Mollusca">Mollusca</tp:taxon-name-part></tp:taxon-name>, <tp:taxon-name><tp:taxon-name-part taxon-name-part-type="family" reg="Hydrobiidae">Hydrobiidae</tp:taxon-name-part></tp:taxon-name>) from the Caucasus</article-title><source>Zookeys</source><day>10</day><month>03</month><year>2026</year><volume>1272</volume><fpage>285</fpage><lpage>300</lpage><pub-id pub-id-type="doi">10.3897/zookeys.1272.178534</pub-id></mixed-citation></tp:treatment-meta><tp:nomenclature><tp:taxon-name><object-id xmlns:xlink="http://www.w3.org/1999/xlink" content-type="arpha" xlink:type="simple">B5BF9640-514B-571F-A43E-9628688A5D6D</object-id>
                    		<tp:taxon-name-part taxon-name-part-type="genus" reg="Gveleshapia">Gveleshapia</tp:taxon-name-part> <tp:taxon-name-part taxon-name-part-type="species" reg="kvevri">kvevri</tp:taxon-name-part>
                    	
                    		<object-id xmlns:xlink="http://www.w3.org/1999/xlink" content-type="zoobank" xlink:type="simple">https://zoobank.org/F99C91A2-2B13-41F7-BAC7-8A0AD3E2DFE9</object-id>
                    	</tp:taxon-name><tp:taxon-status xmlns:xlink="http://www.w3.org/1999/xlink" xlink:type="simple">sp. nov.</tp:taxon-status><xref ref-type="fig" rid="F3">Figs 3</xref><xref ref-type="fig" rid="F4">, 4</xref><xref ref-type="fig" rid="F5">, 5</xref></tp:nomenclature><tp:treatment-sec sec-type="Type material"><title>Type material.</title><p><bold><italic>Holotype</italic>: Georgia</bold> • (♀dissected, voucher G21_I_3_2; in ethanol 90%) (Fig. <xref ref-type="fig" rid="F3">3</xref>a); Zemo Imereti, Mandaeti, Kvevri spring near the road to Tkemlovani; <named-content xmlns:xlink="http://www.w3.org/1999/xlink" content-type="dwc:verbatimCoordinates" xlink:type="simple">42.190645°N, 43.315631°E</named-content>; 700 m a.s.l.; leg. J. Grego, L. Mumladze and M. Szekeres leg.; 09. 10. 2021; deposited at Institute of Zoology, Ilia State University, Tbilisi, Georgia under repository number: <abbrev xmlns:xlink="http://www.w3.org/1999/xlink" content-type="institution" xlink:title="Ilia State University, Tbilisi, Georgia" xlink:type="simple">ISU</abbrev> FM-T024-H. <bold><italic>Paratypes</italic>: Georgia</bold> • two dry and four alcohol preserved specimens; Kvevri spring near the road to Tkemlovani, Mandaeti, Zemo Imereti, Georgia; <named-content xmlns:xlink="http://www.w3.org/1999/xlink" content-type="dwc:verbatimCoordinates" xlink:type="simple">42.190645°N, 43.315631°E</named-content>; 700 m a.s.l.; leg. J. Grego, L. Mumladze and M. Szekeres leg.; 09. 10. 2021; (♀ dissected, G21_I_3_3; ♂ dissected, G21_I_3_4) 2 alcohol preserved specimens on coll. <abbrev xmlns:xlink="http://www.w3.org/1999/xlink" content-type="institution" xlink:title="Ilia State University, Tbilisi, Georgia" xlink:type="simple">ISU</abbrev> FM-T024-P1/P2; 2 dry and two alcohol preserved specimens on coll. <abbrev xmlns:xlink="http://www.w3.org/1999/xlink" xlink:title="Jozef Grego" xlink:type="simple">JG</abbrev> F1920. • two dry specimens; spring-sourced water reservoir in a small cave with pipes; vill. Mandaeti, Zemo Imereti; <named-content xmlns:xlink="http://www.w3.org/1999/xlink" content-type="dwc:verbatimCoordinates" xlink:type="simple">42.186691°N, 43.335566°E</named-content>; 740 m a.s.l.; E. Chertoprud, J. Grego, L. Mumladze, M. Olšavský and L. Vlček leg.; 27.04.2025; on coll. <abbrev xmlns:xlink="http://www.w3.org/1999/xlink" xlink:title="Jozef Grego" xlink:type="simple">JG</abbrev> F4331. • two dry specimens; Kvevri spring near the road to Tkemlovani, Mandaeti, Zemo Imereti, Georgia; <named-content xmlns:xlink="http://www.w3.org/1999/xlink" content-type="dwc:verbatimCoordinates" xlink:type="simple">42.190645°N, 43.315631°E</named-content>; 700 m a.s.l.; J. Grego, L. Mumladze, E. Chertoprud leg.; 13. 09. 2022; on coll. <abbrev xmlns:xlink="http://www.w3.org/1999/xlink" xlink:title="Jozef Grego" xlink:type="simple">JG</abbrev> F2155.</p></tp:treatment-sec><tp:treatment-sec sec-type="Other material examined"><title>Other material examined.</title><p><bold>Georgia</bold> • six dry and one alcohol preserved specimens; spring-sourced water reservoir in a small cave with pipes; vill. Mandaeti, Zemo Imereti; <named-content xmlns:xlink="http://www.w3.org/1999/xlink" content-type="dwc:verbatimCoordinates" xlink:type="simple">42.186691°N, 43.335566°E</named-content>; 740 m a.s.l.; E. Chertoprud leg.; 22 August 2021; one ♀ dissected alcohol preserved specimen in Moscow on coll. <abbrev xmlns:xlink="http://www.w3.org/1999/xlink" xlink:title="Elizaveta Chertoprud" xlink:type="simple">EC</abbrev> G21_ZI_1_1; six dry specimens in Moscow on coll. <abbrev xmlns:xlink="http://www.w3.org/1999/xlink" xlink:title="Elizaveta Chertoprud" xlink:type="simple">EC</abbrev> G21ZI_1. • two alcohol preserved specimens; Kvevri spring near the road to Tkemlovani, Mandaeti, Zemo Imereti, Georgia; <named-content xmlns:xlink="http://www.w3.org/1999/xlink" content-type="dwc:verbatimCoordinates" xlink:type="simple">42.190645°N, 43.315631°E</named-content>; 700 m a.s.l.; J. Grego, L. Mumladze, E. Chertoprud leg.; 13. 09. 2022; in Moscow on coll. <abbrev xmlns:xlink="http://www.w3.org/1999/xlink" xlink:title="Elizaveta Chertoprud" xlink:type="simple">EC</abbrev> G22I_1. • one alcohol preserved specimen; Kvevri spring near the road to Tkemlovani, Mandaeti, Zemo Imereti, Georgia; <named-content xmlns:xlink="http://www.w3.org/1999/xlink" content-type="dwc:verbatimCoordinates" xlink:type="simple">42.190645°N, 43.315631°E</named-content>; 700 m a.s.l.; leg. J. Grego, L. Mumladze and M. Szekeres leg.; 09. 10. 2021; in Moscow on coll. <abbrev xmlns:xlink="http://www.w3.org/1999/xlink" xlink:title="Elizaveta Chertoprud" xlink:type="simple">EC</abbrev> G21_I_3_1.</p></tp:treatment-sec><tp:treatment-sec sec-type="Etymology"><title>Etymology.</title><p>Name derived from one of the two localities with spring water emerging from a large ceramic jar named kvevri (ქვევრი) (Fig. <xref ref-type="fig" rid="F2">2B, D</xref>), used for the fermentation, storage and aging of the traditional Georgian wine. The name also refers to the oldest archaeological evidence of winemaking traditions in the world (Neolithic, 6000–5800 BC, Gadachrili Gora, Georgia (<xref ref-type="bibr" rid="B26">McGovern et al. 2017</xref>), which are unambiguously associated with the use of kvevris in ancient Georgia or karasis in Armenia.</p><fig id="F2" position="float" orientation="portrait"><object-id xmlns:xlink="http://www.w3.org/1999/xlink" content-type="doi" xlink:type="simple">10.3897/zookeys.1272.178534.figure2</object-id><object-id xmlns:xlink="http://www.w3.org/1999/xlink" content-type="zenodo_dep_id" xlink:type="simple">0</object-id><object-id xmlns:xlink="http://www.w3.org/1999/xlink" content-type="arpha" xlink:type="simple">8A2CF247-1DFB-5B38-AEF5-549CE39DC912</object-id><label>Figure 2.</label><caption><p>Studied localities. <bold>A, C</bold>. Spring-sourced water reservoir with pipes, Mandaeti, Imereti, Georgia; <bold>B, D</bold>. Kvevri spring near the road to Tkemlovani, Mandaeti, Imereti, Georgia (type locality).</p></caption><graphic xmlns:xlink="http://www.w3.org/1999/xlink" xlink:href="zookeys-1272-285_article-178534__-g002.jpg" id="oo_1558051.jpg" position="float" orientation="portrait" xlink:type="simple"><uri content-type="original_file" xlink:type="simple">https://binary.pensoft.net/fig/1558051</uri></graphic></fig></tp:treatment-sec><tp:treatment-sec sec-type="Description"><title>Description.</title><p>Measurements of holotype: <abbrev xmlns:xlink="http://www.w3.org/1999/xlink" xlink:title="Shell height" xlink:type="simple">SH</abbrev> = 2.15 mm; <abbrev xmlns:xlink="http://www.w3.org/1999/xlink" xlink:title="Shell width" xlink:type="simple">SW</abbrev> = 0.92 mm; <abbrev xmlns:xlink="http://www.w3.org/1999/xlink" xlink:title="Body whorl height" xlink:type="simple">BWH</abbrev> = 1.22 mm; <abbrev xmlns:xlink="http://www.w3.org/1999/xlink" xlink:title="Body whorl width" xlink:type="simple">BWW</abbrev> = 0.82 mm; <abbrev xmlns:xlink="http://www.w3.org/1999/xlink" xlink:title="Spire height" xlink:type="simple">SpH</abbrev> = 0.93 mm; <abbrev xmlns:xlink="http://www.w3.org/1999/xlink" xlink:title="Aperture height" xlink:type="simple">AH</abbrev> = 0.64 mm; <abbrev xmlns:xlink="http://www.w3.org/1999/xlink" xlink:title="Aperture width" xlink:type="simple">AW</abbrev> = 0.50 mm; <abbrev xmlns:xlink="http://www.w3.org/1999/xlink" xlink:title="Whorl number" xlink:type="simple">WN</abbrev> = 4.6.</p><p><bold><italic>Shell</italic></bold>. Elongate-conic, whorls number up to 5.2, shell height up to 2.15 mm, width 0.79–0.99 mm (Fig. <xref ref-type="fig" rid="F3">3</xref>; Suppl. material <xref ref-type="supplementary-material" rid="S5">5</xref>), transparent; protoconch with 1.6 whorls; protoconch with irregular pits, wrinkles and folds, well bordered by axial growth line (Fig. <xref ref-type="fig" rid="F4">4A–C</xref>); teleoconch whorls convex, separated by a deep suture, ornamented with fine axial growth lines, crossed by very weak spiral threads, resulting in an extremely delicate reticulate sculpture (Fig. <xref ref-type="fig" rid="F4">4A–E</xref>); body whorl occupies about 60% of total shell height; aperture about 30% of total shell height, ovate; aperture margin straight, upper part of inner lip touching the shell wall; umbilicus thin, slit-like or almost closed. See Suppl. material <xref ref-type="supplementary-material" rid="S5">5</xref> for the shell measurements.</p><fig id="F3" position="float" orientation="portrait"><object-id xmlns:xlink="http://www.w3.org/1999/xlink" content-type="doi" xlink:type="simple">10.3897/zookeys.1272.178534.figure3</object-id><object-id xmlns:xlink="http://www.w3.org/1999/xlink" content-type="zenodo_dep_id" xlink:type="simple">0</object-id><object-id xmlns:xlink="http://www.w3.org/1999/xlink" content-type="arpha" xlink:type="simple">ED56B2B0-CD30-5E19-9F20-0827123F51D5</object-id><label>Figure 3.</label><caption><p><italic><tp:taxon-name><tp:taxon-name-part taxon-name-part-type="genus" reg="Gveleshapia">Gveleshapia</tp:taxon-name-part> <tp:taxon-name-part taxon-name-part-type="species" reg="kvevri">kvevri</tp:taxon-name-part></tp:taxon-name></italic> sp. nov. <bold>a</bold>. G21_I_3_2f (holotype); <bold>b</bold>. G21_ZI_1_1f; <bold>c</bold>. G21_I_3_1m; <bold>d</bold>. G21_I_3_4m; <bold>e</bold>. G21_I_3_4m; <bold>f</bold>. G_21_I_3_3f.</p></caption><graphic xmlns:xlink="http://www.w3.org/1999/xlink" xlink:href="zookeys-1272-285_article-178534__-g003.jpg" id="oo_1558052.jpg" position="float" orientation="portrait" xlink:type="simple"><uri content-type="original_file" xlink:type="simple">https://binary.pensoft.net/fig/1558052</uri></graphic></fig><fig id="F4" position="float" orientation="portrait"><object-id xmlns:xlink="http://www.w3.org/1999/xlink" content-type="doi" xlink:type="simple">10.3897/zookeys.1272.178534.figure4</object-id><object-id xmlns:xlink="http://www.w3.org/1999/xlink" content-type="zenodo_dep_id" xlink:type="simple">0</object-id><object-id xmlns:xlink="http://www.w3.org/1999/xlink" content-type="arpha" xlink:type="simple">F68C3378-4CC2-5111-880E-9DFF355343CF</object-id><label>Figure 4.</label><caption><p>SEM photographs of <italic><tp:taxon-name><tp:taxon-name-part taxon-name-part-type="genus" reg="Gveleshapia">Gveleshapia</tp:taxon-name-part> <tp:taxon-name-part taxon-name-part-type="species" reg="kvevri">kvevri</tp:taxon-name-part></tp:taxon-name></italic> sp. nov. <bold>A, D</bold>. Shell apex; <bold>B, C, F</bold>. Protoconch, apical view; <bold>E</bold>. Protoconch, lateral view; <bold>G</bold>. Operculum; <bold>H</bold>. Radula. (<bold>A–C, H</bold>. G21_ZI_1_1; <bold>D, E</bold>. G22_I_1_1; <bold>F</bold>. G21_I_3_3; <bold>G</bold>. G21_I_3_2 (holotype) and G21_I_3_3.)</p></caption><graphic xmlns:xlink="http://www.w3.org/1999/xlink" xlink:href="zookeys-1272-285_article-178534__-g004.jpg" id="oo_1558053.jpg" position="float" orientation="portrait" xlink:type="simple"><uri content-type="original_file" xlink:type="simple">https://binary.pensoft.net/fig/1558053</uri></graphic></fig><p><bold><italic>Operculum</italic></bold>. Ovate, thin and flat, paucispiral with submarginal nucleus, translucent, orange or yellowish, muscle attachment located near the nucleus (Fig. <xref ref-type="fig" rid="F4">4G</xref>).</p><p><bold><italic>Radula</italic></bold>. About 400 µm long, containing 70–80 rows of teeth. Central tooth formula 5-1-5/1-1, central cusp V-shaped, basal tongue V-shaped (Fig. <xref ref-type="fig" rid="F4">4H</xref>); lateral tooth formula (4-5)-1-(4-5), central cusp V-shaped; inner marginal teeth having ≥ 20 cusps; outer marginal teeth having ≥ 15 cusps.</p><p><bold><italic>Anatomy</italic></bold>. Soft body not pigmented, white; eye spots are absent (Fig. <xref ref-type="fig" rid="F5">5J–M</xref>); ctenidium with nine filaments; osphradium elongated oval.</p><fig id="F5" position="float" orientation="portrait"><object-id xmlns:xlink="http://www.w3.org/1999/xlink" content-type="doi" xlink:type="simple">10.3897/zookeys.1272.178534.figure5</object-id><object-id xmlns:xlink="http://www.w3.org/1999/xlink" content-type="zenodo_dep_id" xlink:type="simple">0</object-id><object-id xmlns:xlink="http://www.w3.org/1999/xlink" content-type="arpha" xlink:type="simple">96CC9D3F-9EFE-5C91-A804-DE14B948AC47</object-id><label>Figure 5.</label><caption><p>Female (<bold>A–I</bold>) and male (<bold>J–N</bold>) genitals of <italic><tp:taxon-name><tp:taxon-name-part taxon-name-part-type="genus" reg="Gveleshapia">Gveleshapia</tp:taxon-name-part> <tp:taxon-name-part taxon-name-part-type="species" reg="kvevri">kvevri</tp:taxon-name-part></tp:taxon-name></italic> sp. nov. <bold>J, K</bold>. Head of snail with penis attached behind it; <bold>L–N</bold>. Penis. Symbols for female genitals: Cg – capsule gland; Ag – albumen gland; Ov – coiled oviduct; Vc – ventral channel; Gp – genital pore; <abbrev xmlns:xlink="http://www.w3.org/1999/xlink" xlink:title="seminal receptacle" xlink:type="simple">sr</abbrev> – seminal receptacle; <abbrev xmlns:xlink="http://www.w3.org/1999/xlink" xlink:title="seminal receptacle" xlink:type="simple">sr</abbrev>? – another seminal receptacle (difficult to identify as it tightly lies over a widened part of the renal oviduct); dp – distal penial part; pp – proximal penial part; l1, l2 – lobes of the penis. (<bold>A–F</bold>. G21_I_3_2f (holotype); <bold>G–I</bold>. G21_ZI_1_1f; <bold>J–M</bold>. G21_I_3_1m; <bold>N</bold>. G21_I_3_4m.)</p></caption><graphic xmlns:xlink="http://www.w3.org/1999/xlink" xlink:href="zookeys-1272-285_article-178534__-g005.jpg" id="oo_1558054.jpg" position="float" orientation="portrait" xlink:type="simple"><uri content-type="original_file" xlink:type="simple">https://binary.pensoft.net/fig/1558054</uri></graphic></fig><p><bold><italic>Male reproductive organs</italic></bold>. Penis trilobate, tightly folded, unpigmented, gradually tapering, with two medial lobes extending from ventral side of penis; distal portion slightly curved; basal portion slightly expanded, attached behind right tentacle (Fig. <xref ref-type="fig" rid="F5">5J–N</xref>); vas deferens runs along right penial edge; prostate gland large, bean-shaped.</p><p><bold><italic>Female reproductive organs</italic></bold>. Capsule gland two times longer than albumen gland, occupying 2/3 of entire distal female genitalia (Fig. <xref ref-type="fig" rid="F5">5A, G</xref>), with a distinctly lobed internal structure; bursa copulatrix absent; renal oviduct is posterior to albumen gland (Fig. <xref ref-type="fig" rid="F5">5A, C, E</xref>), simple, U-shaped coiled, with one loop; unevenly widened; <abbrev xmlns:xlink="http://www.w3.org/1999/xlink" xlink:title="seminal receptacle" xlink:type="simple">sr</abbrev> medium, elongate-pyriform, positioned on right side of albumen gland, closely adjoin oviduct loop (Fig. <xref ref-type="fig" rid="F5">5C–E</xref>); ventral channel thickened; (Fig. <xref ref-type="fig" rid="F5">5B, H</xref>); genital pore elongate-pyriform.</p></tp:treatment-sec><tp:treatment-sec sec-type="Remarks"><title>Remarks.</title><p>Phylogenetic analyses (both maximum likelihood and Bayesian inference; Suppl. materials <xref ref-type="supplementary-material" rid="S1">1</xref>–3) show all <italic><tp:taxon-name><tp:taxon-name-part taxon-name-part-type="genus" reg="Gveleshapia">Gveleshapia</tp:taxon-name-part> <tp:taxon-name-part taxon-name-part-type="species" reg="kvevri">kvevri</tp:taxon-name-part></tp:taxon-name></italic> sp. nov. specimens forming a single, highly supported clade that is sister to <tp:taxon-name><tp:taxon-name-part taxon-name-part-type="subfamily" reg="Islamiinae">Islamiinae</tp:taxon-name-part></tp:taxon-name> s. str. (PP = 1.00, BS = 100%). <tp:taxon-name><tp:taxon-name-part taxon-name-part-type="subfamily" reg="Islamiinae">Islamiinae</tp:taxon-name-part></tp:taxon-name> s. str. refers to the core, monophyletic clade on both trees (Suppl. material <xref ref-type="supplementary-material" rid="S1">1</xref>) containing <italic><tp:taxon-name><tp:taxon-name-part taxon-name-part-type="genus" reg="Islamia">Islamia</tp:taxon-name-part></tp:taxon-name></italic> and closely related genera (e.g., <italic><tp:taxon-name><tp:taxon-name-part taxon-name-part-type="genus" reg="Islamia">Islamia</tp:taxon-name-part> <tp:taxon-name-part taxon-name-part-type="species" reg="valvataeformis">valvataeformis</tp:taxon-name-part></tp:taxon-name></italic> clade), excluding distantly related lineages. However, these sister-group relationships lack robust support, and <tp:taxon-name><tp:taxon-name-part taxon-name-part-type="subfamily" reg="Islamiinae">Islamiinae</tp:taxon-name-part></tp:taxon-name> s. l. – the broader, originally defined group including all nominal genera – appears polyphyletic in both reconstructions, indicating a need for further revision of this group (also see fig. 2 in <xref ref-type="bibr" rid="B11">Chertoprud et al. 2025</xref>). We therefore preliminarily assign the new genus and species to <tp:taxon-name><tp:taxon-name-part taxon-name-part-type="subfamily" reg="Islamiinae">Islamiinae</tp:taxon-name-part></tp:taxon-name> based on morphological criteria.</p><p><italic><tp:taxon-name><tp:taxon-name-part taxon-name-part-type="genus" reg="Gveleshapia">Gveleshapia</tp:taxon-name-part> <tp:taxon-name-part taxon-name-part-type="species" reg="kvevri">kvevri</tp:taxon-name-part></tp:taxon-name></italic> sp. nov. shares key features with <tp:taxon-name><tp:taxon-name-part taxon-name-part-type="subfamily" reg="Islamiinae">Islamiinae</tp:taxon-name-part></tp:taxon-name> members, notably the multilobate penis morphology (often bearing more than one lobe in this group). The new species differs from most other species in the <tp:taxon-name><tp:taxon-name-part taxon-name-part-type="subfamily" reg="Islamiinae">Islamiinae</tp:taxon-name-part></tp:taxon-name> subfamily by its conical-shaped shell. Most species in this subfamily have a valvatoid, planorboid or ovate-conic shell (<italic><tp:taxon-name><tp:taxon-name-part taxon-name-part-type="genus" reg="Islamia">Islamia</tp:taxon-name-part></tp:taxon-name></italic>, <italic><tp:taxon-name><tp:taxon-name-part taxon-name-part-type="genus" reg="Josefus">Josefus</tp:taxon-name-part></tp:taxon-name></italic>, <italic><tp:taxon-name><tp:taxon-name-part taxon-name-part-type="genus" reg="Fissuria">Fissuria</tp:taxon-name-part></tp:taxon-name></italic> Boeters, 1981, <italic><tp:taxon-name><tp:taxon-name-part taxon-name-part-type="genus" reg="Iberhoratia">Iberhoratia</tp:taxon-name-part></tp:taxon-name></italic>, <italic><tp:taxon-name><tp:taxon-name-part taxon-name-part-type="genus" reg="Hauffenia">Hauffenia</tp:taxon-name-part></tp:taxon-name></italic>, <italic><tp:taxon-name><tp:taxon-name-part taxon-name-part-type="genus" reg="Beatrix">Beatrix</tp:taxon-name-part></tp:taxon-name></italic>, <italic><tp:taxon-name><tp:taxon-name-part taxon-name-part-type="genus" reg="Actenidia">Actenidia</tp:taxon-name-part></tp:taxon-name></italic>, etc.). This species is also distinguished by the absence of a bursa copulatrix in the female reproductive system, which is generally uncommon among those <tp:taxon-name><tp:taxon-name-part taxon-name-part-type="subfamily" reg="Islamiinae">Islamiinae</tp:taxon-name-part></tp:taxon-name> for which female genitalia have been described. In terms of the configuration of the oviduct and seminal receptacles, the new species’ pallial female reproductive organs are most similar to those of <italic><tp:taxon-name><tp:taxon-name-part taxon-name-part-type="genus" reg="Iberhoratia">Iberhoratia</tp:taxon-name-part> <tp:taxon-name-part taxon-name-part-type="species" reg="morenoi">morenoi</tp:taxon-name-part></tp:taxon-name></italic> Arconada, Delicado &amp; M. A. Ramos, 2007, which is known from Spain. However, the species differ in other respects, such as shell shape, penis and the presence or absence of eyes and bursa copulatrix. It is also notable that the new species is characterized by a strong proximal displacement of the oviduct relative to the albumen gland. This results in the seminal receptacle being located on the side of the pallial gland complex that is adjacent to the shell wall (Fig. <xref ref-type="fig" rid="F5">5A</xref>). In hydrobiids, a lateral loop of the oviduct relative to the albumen gland is common (<xref ref-type="bibr" rid="B23">Hershler and Ponder 1998</xref>). The presence of a second seminal receptacle remains debatable. The removal of a section of the oviduct loop revealed a dilated duct section with opalescent content (Fig. <xref ref-type="fig" rid="F5">5D</xref>). It is unclear whether this structure is an adherent seminal receptacle or if sperm are stored directly within the oviduct itself. <italic><tp:taxon-name><tp:taxon-name-part taxon-name-part-type="genus" reg="Gveleshapia">Gveleshapia</tp:taxon-name-part> <tp:taxon-name-part taxon-name-part-type="species" reg="kvevri">kvevri</tp:taxon-name-part></tp:taxon-name></italic> sp. nov. is conchologically similar to representatives of other hydrobiid genera known from the Caucasian region (<italic><tp:taxon-name><tp:taxon-name-part taxon-name-part-type="genus" reg="Caucasopsis">Caucasopsis</tp:taxon-name-part></tp:taxon-name></italic> Grego &amp; Mumladze, 2020, <italic><tp:taxon-name><tp:taxon-name-part taxon-name-part-type="genus" reg="Schapsugia">Schapsugia</tp:taxon-name-part></tp:taxon-name></italic> Chertoprud, Palatov &amp; Vinarski, 2021, <italic><tp:taxon-name><tp:taxon-name-part taxon-name-part-type="genus" reg="Sitnikovia">Sitnikovia</tp:taxon-name-part></tp:taxon-name></italic> Chertoprud, Palatov &amp; Vinarski, 2020). However, it differs significantly in the morphology of the trilobate penis, as well as in the morphology of the female genitalia, which lack a bursa copulatrix, and whose oviduct is strongly displaced beyond the albumen gland.</p></tp:treatment-sec><tp:treatment-sec sec-type="Habitat and distribution"><title>Habitat and distribution.</title><p><italic><tp:taxon-name><tp:taxon-name-part taxon-name-part-type="genus" reg="Gveleshapia">Gveleshapia</tp:taxon-name-part> <tp:taxon-name-part taxon-name-part-type="species" reg="kvevri">kvevri</tp:taxon-name-part></tp:taxon-name></italic> sp. nov. is found in two springs in Mandaeti village (Imereti, Georgia) (Fig. <xref ref-type="fig" rid="F2">2</xref>), located 1700 m apart. The type locality is a short, 5 m-long cave spring with an artificial tap water collector that emerges from Cretaceous limestone beds. The second known locality is a small, permanent rheocrene spring emerging from Middle Miocene sandstones subjacent to Quaternary clay deposits. Both localities are hydrologically connected, emerging from the same aquifer system within a single limestone hill covering an area of only about 2 km<sup>2</sup>. However, the potential extent of adjacent groundwater aquifers as additional habitats cannot be assessed due to the lack of detailed hydrogeological data for the springs and the surrounding region. Live specimens were found washed out of their stygobiont habitat in fine sediments of the springhead and occasionally also attached to pieces of decaying wood. Despite extensive sampling over several years, only seven live specimens (two juveniles, five adults) were collected across both localities (all individuals were used for morphological and molecular analyses), confirming the collection sites as margins of underground populations. Most living mollusks were collected from the type locality using the bottom-sediment sieving technique (<xref ref-type="bibr" rid="B20">Grego et al. 2017</xref>). We also collected materials from several other springs in the vicinity, but with no further records of <italic><tp:taxon-name><tp:taxon-name-part taxon-name-part-type="genus" reg="Gveleshapia">G.</tp:taxon-name-part> <tp:taxon-name-part taxon-name-part-type="species" reg="kvevri">kvevri</tp:taxon-name-part></tp:taxon-name></italic> sp. nov. Thus far, the species is only known from two closely localized springs, and its distribution range is below two square kilometers. Both localities and the spring drainage areas are within the boundaries of villages under significant anthropogenic influence (such as overgrazing, agricultural practice, and pollution). The fact that the groundwater systems of Zemo Imereti were heavily altered by manganese mining during the 20<sup>th</sup> century and are steadily exposed to pollution from a densely populated rural region (<xref ref-type="bibr" rid="B24">Lezhava et al. 2017</xref>), we can assume that the distribution range of the new genus could once have been much larger than the recent record would suggest. Therefore, the populations of <italic><tp:taxon-name><tp:taxon-name-part taxon-name-part-type="genus" reg="Gveleshapia">G.</tp:taxon-name-part> <tp:taxon-name-part taxon-name-part-type="species" reg="kvevri">kvevri</tp:taxon-name-part></tp:taxon-name></italic> sp. nov. and, most probably, the whole species can be considered Near Threatened.</p></tp:treatment-sec><tp:treatment-sec><!--Section generated to contain objects referenced in tp:taxon-treatment.--><supplementary-material xmlns:xlink="http://www.w3.org/1999/xlink" id="S5" position="float" orientation="portrait" xlink:type="simple"><object-id content-type="arpha" xlink:type="simple">7E11AF73-99EA-5DCB-BEAE-7CCE1B5D8CCC</object-id><label>Supplementary material 5</label><caption><p>Morphometry</p></caption><statement content-type="dataType"><label>Data type</label><p>xlsx</p></statement><statement content-type="notes"><label>Explanation note</label><p><bold>table S2</bold>. Shell measurements.</p></statement><media xlink:href="zookeys-1272-285_article-178534__-s005.xlsx" mimetype="application" mime-subtype="vnd.openxmlformats-officedocument.spreadsheetml.sheet" position="float" orientation="portrait" id="oo_1558059.xlsx" xlink:type="simple"><uri content-type="original_file" xlink:type="simple">https://binary.pensoft.net/file/1558059</uri></media><permissions><license xlink:type="simple"><license-p>This dataset is made available under the Open Database License (<ext-link ext-link-type="uri" xlink:href="http://opendatacommons.org/licenses/odbl/1.0/" xlink:type="simple">http://opendatacommons.org/licenses/odbl/1.0/</ext-link>). The Open Database License (ODbL) is a license agreement intended to allow users to freely share, modify, and use this Dataset while maintaining this same freedom for others, provided that the original source and author(s) are credited.</license-p></license></permissions><attrib specific-use="authors">Author: Elizaveta M. Chertoprud</attrib></supplementary-material><supplementary-material xmlns:xlink="http://www.w3.org/1999/xlink" id="S1" position="float" orientation="portrait" xlink:type="simple"><object-id content-type="arpha" xlink:type="simple">B174C7A6-77E6-55BC-AD64-C3D98FFB0DA4</object-id><label>Supplementary material 1</label><caption><p>Molecular phylogenetic reconstruction of the Caucasian <tp:taxon-name><tp:taxon-name-part taxon-name-part-type="family" reg="Hydrobiidae">Hydrobiidae</tp:taxon-name-part></tp:taxon-name></p></caption><statement content-type="dataType"><label>Data type</label><p>jpg</p></statement><statement content-type="notes"><label>Explanation note</label><p><bold>fig. S1</bold>. Molecular phylogenetic reconstruction of the Caucasian <tp:taxon-name><tp:taxon-name-part taxon-name-part-type="family" reg="Hydrobiidae">Hydrobiidae</tp:taxon-name-part></tp:taxon-name> based on the concatenated dataset (COI + 18S + 28S + H3). Genus-level clades of Caucasian taxa collapsed to a single branch. Branch of the new species <italic><tp:taxon-name><tp:taxon-name-part taxon-name-part-type="genus" reg="Gveleshapia">Gveleshapia</tp:taxon-name-part> <tp:taxon-name-part taxon-name-part-type="species" reg="kvevri">kvevri</tp:taxon-name-part></tp:taxon-name></italic> sp. nov. is in red color. A, Bayesian Inference, posterior probabilities higher than 0.95 are shown in the respective node. B, Maximum Likelihood, bootstrap values higher than 60% are shown in the respective nodes. Blue – <tp:taxon-name><tp:taxon-name-part taxon-name-part-type="subfamily" reg="Caucasopsiinae">Caucasopsiinae</tp:taxon-name-part></tp:taxon-name>, violet – <tp:taxon-name><tp:taxon-name-part taxon-name-part-type="subfamily" reg="Bullaregiinae">Bullaregiinae</tp:taxon-name-part></tp:taxon-name>, yellow – <tp:taxon-name><tp:taxon-name-part taxon-name-part-type="subfamily" reg="Belgrandiellinae">Belgrandiellinae</tp:taxon-name-part></tp:taxon-name>, green – <tp:taxon-name><tp:taxon-name-part taxon-name-part-type="subfamily" reg="Islamiinae">Islamiinae</tp:taxon-name-part></tp:taxon-name> (source <xref ref-type="bibr" rid="B11">Chertoprud et al. 2025</xref>).</p></statement><media xlink:href="zookeys-1272-285_article-178534__-s001.jpg" mimetype="image" mime-subtype="jpeg" position="float" orientation="portrait" id="oo_1558055.jpg" xlink:type="simple"><uri content-type="original_file" xlink:type="simple">https://binary.pensoft.net/file/1558055</uri></media><permissions><license xlink:type="simple"><license-p>This dataset is made available under the Open Database License (<ext-link ext-link-type="uri" xlink:href="http://opendatacommons.org/licenses/odbl/1.0/" xlink:type="simple">http://opendatacommons.org/licenses/odbl/1.0/</ext-link>). The Open Database License (ODbL) is a license agreement intended to allow users to freely share, modify, and use this Dataset while maintaining this same freedom for others, provided that the original source and author(s) are credited.</license-p></license></permissions><attrib specific-use="authors">Author: Elizaveta M. Chertoprud</attrib></supplementary-material></tp:treatment-sec><ref-list><ref id="B26"><mixed-citation xmlns:xlink="http://www.w3.org/1999/xlink" xlink:type="simple">McGovern P, Jalabadze M, Batiuk S, Callahan MP, Smith KE, Hall GR, Kvavadze E, Maghradze D, Rusishvili N, Bouby L, Failla O, Cola G, Mariani L, Boaretto E, Bacilieri R, This P, Wales N, Lordkipanidze D (2017) Early Neolithic wine of Georgia in the South Caucasus. Proceedings of the National Academy of Sciences of the United States of America 114(48): E10309–E10318. <ext-link xlink:href="10.1073/pnas.1714728114" ext-link-type="doi" xlink:type="simple">https://doi.org/10.1073/pnas.1714728114</ext-link></mixed-citation></ref><ref id="B11"><mixed-citation xmlns:xlink="http://www.w3.org/1999/xlink" xlink:type="simple">Chertoprud EM, Ekimova I, Palatov D, Grego J, Mumladze L, Vinarski M (2025) Little treasures hidden in the darkness: diversity and phylogeny of stygobiotic hydrobiidae (<tp:taxon-name><tp:taxon-name-part taxon-name-part-type="subkingdom">Mollusca</tp:taxon-name-part></tp:taxon-name>: <tp:taxon-name><tp:taxon-name-part taxon-name-part-type="class">Gastropoda</tp:taxon-name-part></tp:taxon-name>) of the Caucasus. Molecular Phylogenetics and Evolution 213: 108439. <ext-link xlink:href="10.1016/j.ympev.2025.108439" ext-link-type="doi" xlink:type="simple">https://doi.org/10.1016/j.ympev.2025.108439</ext-link></mixed-citation></ref><ref id="B23"><mixed-citation xmlns:xlink="http://www.w3.org/1999/xlink" xlink:type="simple">Hershler R, Ponder WF (1998) A review of morphological characters of hydrobioid snails. Smithsonian Contributions to Zoology 600(600): 1–55. <ext-link xlink:href="10.5479/si.00810282.600" ext-link-type="doi" xlink:type="simple">https://doi.org/10.5479/si.00810282.600</ext-link></mixed-citation></ref><ref id="B20"><mixed-citation xmlns:xlink="http://www.w3.org/1999/xlink" xlink:type="simple">Grego J, Glöer P, Erőss ZP, Fehér Z (2017) Six new subterranean freshwater gastropod species from northern Albania and some new records from Albania and Kosovo (<tp:taxon-name><tp:taxon-name-part taxon-name-part-type="subkingdom">Mollusca</tp:taxon-name-part></tp:taxon-name>, <tp:taxon-name><tp:taxon-name-part taxon-name-part-type="class">Gastropoda</tp:taxon-name-part></tp:taxon-name>, <tp:taxon-name><tp:taxon-name-part taxon-name-part-type="family">Moitessieriidae</tp:taxon-name-part></tp:taxon-name> and <tp:taxon-name><tp:taxon-name-part taxon-name-part-type="family">Hydrobiidae</tp:taxon-name-part></tp:taxon-name>). Subterranean Biology 23: 85–107. <ext-link xlink:href="10.3897/subtbiol.23.14930" ext-link-type="doi" xlink:type="simple">https://doi.org/10.3897/subtbiol.23.14930</ext-link></mixed-citation></ref><ref id="B24"><mixed-citation xmlns:xlink="http://www.w3.org/1999/xlink" xlink:type="simple">Lezhava Z, Tsikarisvili K, Bolashvili N, Asanitze L, Chikhradze N, Chartolani G (2017) Chiatura Municipality Drinking Water Monitoring. Universal, Tbilisi, 143 pp.</mixed-citation></ref></ref-list></tp:taxon-treatment>
