# Supplementary material for: Tiny guardian of the spring: Description of the first Islamiinae (Mollusca, Hydrobiidae) from the Caucasus
Source: Zookeys. 2026 Mar 10;1272:285–300. doi: 10.3897/zookeys.1272.178534 (PMC12997038; doi:10.3897/zookeys.1272.178534)
Supplement: Supplementary material 4 — Catalogue [file zookeys-1272-285_article-178534__-s004.xlsx]

## Sheet: Лист1
	Species	Voucher	Country	District	Locality	GPS	Altitude	Date	Legend	Shell mesurements	Morphology	COI	H3	28S	18S
	Gveleshapia kvevri sp. nov.	G21ZI_1_1	Georgia	Imereti	spring in Mandaeti village	42.186691, 43.335566	740 m	2021-08-22	E. Chertoprud	+	+	PV806835	-	-	-
	Gveleshapia kvevri sp. nov. empty shell	G21ZI_1_2	Georgia	Imereti	spring in Mandaeti village	42.186691, 43.335566	740 m	2021-08-22	E. Chertoprud	+	-	-	-	-	-
	Gveleshapia kvevri sp. nov. empty shell	G21ZI_1_3	Georgia	Imereti	spring in Mandaeti village	42.186691, 43.335566	740 m	2021-08-22	E. Chertoprud	+	-	-	-	-	-
	Gveleshapia kvevri sp. nov. empty shell	G21ZI_1_4	Georgia	Imereti	spring in Mandaeti village	42.186691, 43.335566	740 m	2021-08-22	E. Chertoprud	+	-	-	-	-	-
	Gveleshapia kvevri sp. nov. empty shell	G21ZI_1_5	Georgia	Imereti	spring in Mandaeti village	42.186691, 43.335566	740 m	2021-08-22	E. Chertoprud	+	-	-	-	-	-
	Gveleshapia kvevri sp. nov. empty shell	G21ZI_1_6	Georgia	Imereti	spring in Mandaeti village	42.186691, 43.335566	740 m	2021-08-22	E. Chertoprud	+	-	-	-	-	-
	Gveleshapia kvevri sp. nov. empty shell	G21ZI_1_7	Georgia	Imereti	spring in Mandaeti village	42.186691, 43.335566	740 m	2021-08-22	E. Chertoprud	+	-	-	-	-	-
	Gveleshapia kvevri sp. nov.	G21I_3_1	Georgia	Imereti	Mandaeti, Qvevri spring	42.190872, 43.316448	697 m	2021-10-09	J. Grego	+	+	PV806833	-	PV820140	PV819954
	Gveleshapia kvevri sp. nov. (holotype)	G21I_3_2	Georgia	Imereti	Mandaeti, Qvevri spring	42.190872, 43.316448	697 m	2021-10-09	J. Grego	+	+	PV806831	-	PV820138	-
	Gveleshapia kvevri sp. nov.	G21I_3_3	Georgia	Imereti	Mandaeti, Qvevri spring	42.190872, 43.316448	697 m	2021-10-09	J. Grego	+	+	PV806832	-	PV820139	PV819953
	Gveleshapia kvevri sp. nov.	G21I_3_4	Georgia	Imereti	Mandaeti, Qvevri spring	42.190872, 43.316448	697 m	2021-10-09	J. Grego	+	+	PV806834	-	PV820141	PV819955
	Gveleshapia kvevri sp. nov. juv.	G22I_1_1	Georgia	Imereti	Mandaeti, Qvevri spring	42.190872, 43.316448	697 m	2022-09-13	J. Grego	-	+	PV806836	PV805560	PV820142	-
	Gveleshapia kvevri sp. nov. juv.	G22I_1_2	Georgia	Imereti	Mandaeti, Qvevri spring	42.190872, 43.316448	697 m	2022-09-13	J. Grego	-	+	PV806837	-	PV820143	-
