# Supplementary material for: Tiny guardian of the spring: Description of the first Islamiinae (Mollusca, Hydrobiidae) from the Caucasus
Source: Zookeys. 2026 Mar 10;1272:285–300. doi: 10.3897/zookeys.1272.178534 (PMC12997038; doi:10.3897/zookeys.1272.178534)
Supplement: Supplementary material 5 — Morphometry [file zookeys-1272-285_article-178534__-s005.xlsx]

## Sheet: Лист1
Character / index	Gveleshapia kvevri sp. nov.
	(n=11)
Whorl numb	4.50-5.00
	4.74+/-0.16
Shell height (SH)	1.82-2.15
	1.99+/-0.11
Shell width (SW)	0.79-0.99
	0.91+/-0.05
Body whorl hight (BWH)	1.10-1.22
	1.17+/-0.05
Spire hight (SpH)	0.72-0.93
	0.82+/-0.07
Body whorl width (BWW)	0.73-0.88
	0.81+/-0.05
Aperture height (AH)	0.60-0.70
	0.65+/-0.04
Aperture width (AW)	0.44-0.62
	0.55+/-0.06
SW/SH	0.43-0.48
	0.46+/-0.02
BWH/SH	0.57-0.61
	0.59+/-0.01
SpH/SH	0.39-0.43
	0.41+/-0.01
AH/SH	0.30-0.35
	0.33+/-0.01
AH/AW	1.11-1.36
	1.20+/-0.10
